# Supplementary material for: Transcriptomic and metabolomic changes might predict frailty in SAMP8 mice
Source: Aging Cell. 2024 Jul 3;23(10):e14263. doi: 10.1111/acel.14263 (PMC11464142; doi:10.1111/acel.14263)
Supplement: Supplementary file 2 — Table S1. [file ACEL-23-e14263-s006.xlsx]

## Sheet: Foglio 1
signif_de_SAMP8_12_weeks
	baseMean	log2FoldChange	lfcSE	stat	pvalue	padj	name
ENSMUSG00000067786	1055.73	-1.29545	0.41603	-3.11383	0.00184678	0.0741188	Nnat
ENSMUSG00000027533	185.891	-1.02463	0.216031	-4.74297	2.11e-06	0.00131526	Fabp5
ENSMUSG00000028447	290.477	1.63487	0.325593	5.02121	5.13e-07	0.00064134	Dctn3
ENSMUSG00000092035	150.062	-1.19914	0.37145	-3.22827	0.00124542	0.0654961	Peg10
ENSMUSG00000088025	697.409	1.35309	0.425458	3.18031	0.00147117	0.069728	Rprl3
ENSMUSG00000006930	546.586	-1.13237	0.388176	-2.91715	0.00353243	0.0935549	Hap1
ENSMUSG00000038546	425.188	1.05268	0.211466	4.97801	6.42e-07	0.000641912	Ranbp9
ENSMUSG00000022490	214.955	-1.07809	0.206241	-5.22735	1.72e-07	0.000286365	Ppp1r1a
