# Supplementary material for: Transcriptomic and metabolomic changes might predict frailty in SAMP8 mice
Source: Aging Cell. 2024 Jul 3;23(10):e14263. doi: 10.1111/acel.14263 (PMC11464142; doi:10.1111/acel.14263)
Supplement: Supplementary file 3 — Table S2. [file ACEL-23-e14263-s005.xlsx]

## Sheet: Foglio 1
Supplementary_Table_2
	baseMean	log2FoldChange	lfcSE	stat	pvalue	padj	name	ASS
ENSMUSG00000023274	12.7137	-4.93706	1.28709	-3.83583	0.000125142	0.0195795	Cd4	4.93706
ENSMUSG00000117713	41.6744	-4.67324	1.01086	-4.62306	3.78e-06	0.00275338	Gm46637	4.67324
ENSMUSG00000058260	10.6256	-4.35091	1.51684	-2.8684	0.0041255	0.0883125	Serpina9	4.35091
ENSMUSG00000020178	51.1554	-3.72938	1.1395	-3.27282	0.00106481	0.0505624	Adora2a	3.72938
ENSMUSG00000032259	26.1916	-3.37646	0.86921	-3.88451	0.000102535	0.0175309	Drd2	3.37646
ENSMUSG00000097785	14.0784	-3.37066	0.855991	-3.93774	8.23e-05	0.0162128	B230217O12Rik	3.37066
ENSMUSG00000097141	12.5174	-3.33193	0.740412	-4.5001	6.79e-06	0.00372576	Gm10524	3.33193
ENSMUSG00000071234	30.4878	-2.72146	0.862249	-3.15623	0.00159821	0.0606318	Syndig1l	2.72146
ENSMUSG00000020599	124.934	-2.69886	0.855002	-3.15656	0.00159643	0.0606318	Rgs9	2.69886
ENSMUSG00000015451	11.9812	-2.59392	0.721464	-3.59535	0.000323952	0.0291437	C4a	2.59392
ENSMUSG00000045257	12.5107	-2.57046	0.651243	-3.947	7.91e-05	0.0160279	Morn2	2.57046
ENSMUSG00000037868	13.8703	-2.5285	0.851671	-2.96886	0.00298902	0.0801977	Egr2	2.5285
ENSMUSG00000039103	20.8018	-2.48755	0.717045	-3.46918	0.000522059	0.0376595	Nexn	2.48755
ENSMUSG00000060639	37.9782	2.40623	0.470689	5.11215	3.19e-07	0.0013977	H4c9	2.40623
ENSMUSG00000096768	13.3381	-2.2886	0.610883	-3.74638	0.000179408	0.0216798	Gm47283	2.2886
ENSMUSG00000045573	494.859	-2.24219	0.748274	-2.99648	0.00273118	0.0774913	Penk	2.24219
ENSMUSG00000078862	21.6566	2.22629	0.604523	3.68272	0.000230758	0.0242764	Gm14326	2.22629
ENSMUSG00000085316	11.8682	2.10617	0.745925	2.82357	0.0047492	0.0946948	D330050G23Rik	2.10617
ENSMUSG00000092837	99.6686	2.01194	0.537409	3.74377	0.00018128	0.0216959	Rpph1	2.01194
ENSMUSG00000102151	9.7965	-2.00242	0.716374	-2.79522	0.00518643	0.0984347	Gm37472	2.00242
ENSMUSG00000048402	19.2858	-1.97982	0.406325	-4.87252	1.1e-06	0.0016083	Gli2	1.97982
ENSMUSG00000021108	14.6439	-1.94369	0.592922	-3.27815	0.0010449	0.0500224	Prkch	1.94369
ENSMUSG00000051346	13.4934	1.94281	0.642512	3.02378	0.0024964	0.0743555	Spryd4	1.94281
ENSMUSG00000022805	9.9219	-1.92386	0.656958	-2.92844	0.00340673	0.0818238	Cfap91	1.92386
ENSMUSG00000061718	621.404	-1.92254	0.48877	-3.93343	8.37e-05	0.0162128	Ppp1r1b	1.92254
ENSMUSG00000117725	21.8574	-1.90878	0.388244	-4.91643	8.81e-07	0.0016083	Gm50240	1.90878
ENSMUSG00000046805	28.057	-1.87323	0.491879	-3.80831	0.000139919	0.0202421	Mpeg1	1.87323
ENSMUSG00000071550	33.179	-1.76209	0.574687	-3.06617	0.00216821	0.0691657	Cfap44	1.76209
ENSMUSG00000027966	25.1426	-1.75259	0.48986	-3.57773	0.00034659	0.0302176	Col11a1	1.75259
ENSMUSG00000038872	77.7402	-1.73843	0.380335	-4.57077	4.86e-06	0.00319865	Zfhx3	1.73843
ENSMUSG00000091971	18.7983	1.73787	0.484071	3.59011	0.000330544	0.0292055	Hspa1a	1.73787
ENSMUSG00000026355	9.75572	-1.73367	0.575423	-3.01286	0.00258794	0.0758803	Mcm6	1.73367
ENSMUSG00000069516	23.2072	1.71852	0.498059	3.45044	0.000559684	0.0376595	Lyz2	1.71852
ENSMUSG00000039137	56.4663	-1.70691	0.376082	-4.53867	5.66e-06	0.00354889	Whrn	1.70691
ENSMUSG00000038168	30.7283	-1.70527	0.489714	-3.48217	0.000497372	0.0369938	P3h2	1.70527
ENSMUSG00000039110	11.8109	-1.66088	0.593799	-2.79704	0.00515734	0.0981162	Mycbpap	1.66088
ENSMUSG00000105974	18.8843	-1.659	0.585183	-2.835	0.00458251	0.0935511	Gm43318	1.659
ENSMUSG00000115338	17.4217	-1.65765	0.393702	-4.2104	2.55e-05	0.00826023	Pnp	1.65765
ENSMUSG00000044813	16.561	-1.63338	0.464359	-3.5175	0.000435634	0.0344681	Shb	1.63338
ENSMUSG00000018339	26.9862	-1.63098	0.535065	-3.0482	0.00230217	0.0709789	Gpx3	1.63098
ENSMUSG00000028641	15.1981	-1.6118	0.383002	-4.20834	2.57e-05	0.00826023	P3h1	1.6118
ENSMUSG00000087701	13.2785	1.59837	0.520478	3.07097	0.00213368	0.0691657	Gm13493	1.59837
ENSMUSG00000096351	13.9787	-1.59121	0.549038	-2.89818	0.0037534	0.085049	Samd11	1.59121
ENSMUSG00000069274	30.8682	1.5683	0.533989	2.93695	0.00331457	0.0818238	H4c6	1.5683
ENSMUSG00000036114	39.96	1.55192	0.374045	4.14902	3.34e-05	0.00929043	Rpp25l	1.55192
ENSMUSG00000028976	15.0579	1.55014	0.484133	3.20188	0.00136534	0.0560353	Slc2a5	1.55014
ENSMUSG00000083327	97.0015	1.54262	0.425947	3.62163	0.000292758	0.0276092	Vcp-rs	1.54262
ENSMUSG00000040229	58.7876	1.52546	0.37047	4.11764	3.83e-05	0.0100784	Gpr34	1.52546
ENSMUSG00000097040	12.5184	1.52061	0.544097	2.79473	0.00519425	0.0984347	2610316D01Rik	1.52061
ENSMUSG00000020848	95.222	-1.52034	0.400261	-3.79838	0.000145648	0.0206178	Doc2b	1.52034
ENSMUSG00000049999	15.5325	1.51886	0.472678	3.21331	0.00131213	0.0555767	Ppp1r3d	1.51886
ENSMUSG00000021453	24.7017	-1.5069	0.470079	-3.20563	0.00134765	0.0557919	Gadd45g	1.5069
ENSMUSG00000092035	150.062	-1.50354	0.382721	-3.92856	8.55e-05	0.0162917	Peg10	1.50354
ENSMUSG00000060275	22.1945	-1.49272	0.394935	-3.77965	0.000157047	0.0214829	Nrg2	1.49272
ENSMUSG00000029381	20.1884	-1.47611	0.483534	-3.05276	0.00226747	0.0705083	Shroom3	1.47611
ENSMUSG00000041930	13.8164	-1.47442	0.520895	-2.83055	0.00464678	0.0941152	Fam222a	1.47442
ENSMUSG00000087674	18.6451	1.46337	0.396401	3.69165	0.000222805	0.0240428	4930447M23Rik	1.46337
ENSMUSG00000100210	17.2557	1.46057	0.48854	2.98965	0.00279293	0.0787344	H3c7	1.46057
ENSMUSG00000049892	36.4615	-1.45518	0.474279	-3.0682	0.00215353	0.0691657	Rasd1	1.45518
ENSMUSG00000060093	34.2826	1.45396	0.491787	2.95649	0.00311167	0.080676	H4c1	1.45396
ENSMUSG00000040584	31.4745	1.45286	0.414306	3.50673	0.000453653	0.0352817	Abcb1a	1.45286
ENSMUSG00000073418	144.614	-1.4272	0.499262	-2.85861	0.00425503	0.0894833	C4b	1.4272
ENSMUSG00000042625	137.357	-1.41864	0.314912	-4.50488	6.64e-06	0.00372576	Safb2	1.41864
ENSMUSG00000060678	93.815	1.41556	0.487053	2.90637	0.00365652	0.0843664	H4c3	1.41556
ENSMUSG00000079235	18.3345	-1.41168	0.445552	-3.16838	0.00153289	0.0596381	Ccdc13	1.41168
ENSMUSG00000004473	11.8221	1.40698	0.418738	3.36004	0.00077931	0.0449983	Clec11a	1.40698
ENSMUSG00000076435	30.8403	-1.39763	0.301833	-4.63048	3.65e-06	0.00275338	Acsf2	1.39763
ENSMUSG00000024940	58.6356	-1.38616	0.451037	-3.07326	0.00211731	0.0691657	Ltbp3	1.38616
ENSMUSG00000021250	52.6663	-1.37283	0.460116	-2.98367	0.00284815	0.0791148	Fos	1.37283
ENSMUSG00000095193	10.5708	1.3668	0.487069	2.80618	0.00501324	0.0968793	Gm20939	1.3668
ENSMUSG00000021009	34.1138	-1.35146	0.357627	-3.77896	0.000157487	0.0214829	Ptpn21	1.35146
ENSMUSG00000086212	10.8956	1.34974	0.481955	2.80055	0.00510159	0.0975732	Mkln1os	1.34974
ENSMUSG00000096544	38.0761	-1.34476	0.469916	-2.86171	0.00421365	0.089328	Gm4617	1.34476
ENSMUSG00000038384	113.089	-1.33403	0.303922	-4.38937	1.14e-05	0.00498855	Setd1b	1.33403
ENSMUSG00000010066	179.229	-1.32049	0.337248	-3.9155	9.02e-05	0.0162917	Cacna2d2	1.32049
ENSMUSG00000022148	16.2572	-1.31479	0.439342	-2.99264	0.00276575	0.0783035	Fyb	1.31479
ENSMUSG00000026347	22.5928	-1.30634	0.459242	-2.84457	0.0044472	0.0918063	Tmem163	1.30634
ENSMUSG00000022176	34.3041	-1.30326	0.391981	-3.32481	0.0008848	0.046342	Rem2	1.30326
ENSMUSG00000028093	26.6126	1.3008	0.438813	2.96436	0.00303318	0.0802442	Acp6	1.3008
ENSMUSG00000057069	18.1882	1.29404	0.417412	3.10015	0.00193422	0.0664857	Ero1b	1.29404
ENSMUSG00000041734	20.0945	-1.29393	0.457317	-2.82938	0.0046638	0.0942678	Kirrel	1.29393
ENSMUSG00000018476	49.5558	-1.28743	0.335852	-3.83334	0.000126415	0.0195795	Kdm6b	1.28743
ENSMUSG00000032103	49.7971	1.27788	0.377351	3.38646	0.000708003	0.0427563	Pus3	1.27788
ENSMUSG00000118653	23.0544	-1.25998	0.405405	-3.10796	0.00188383	0.0654369	Gm2296	1.25998
ENSMUSG00000029557	26.6698	1.25407	0.383452	3.27047	0.0010737	0.0506641	Mrm2	1.25407
ENSMUSG00000028159	25.5899	1.24627	0.361242	3.44996	0.000560674	0.0376595	Dapp1	1.24627
ENSMUSG00000000753	54.1801	1.24569	0.411178	3.02955	0.00244916	0.0736145	Serpinf1	1.24569
ENSMUSG00000045104	63.1698	-1.24421	0.44573	-2.79141	0.00524795	0.0989096	Ldhb-ps	1.24421
ENSMUSG00000031706	34.3989	-1.23834	0.347912	-3.55935	0.000371768	0.0319624	Rfx1	1.23834
ENSMUSG00000040721	182.767	-1.23831	0.266043	-4.65457	3.25e-06	0.00275338	Zfhx2	1.23831
ENSMUSG00000024055	14.1188	-1.23351	0.406802	-3.0322	0.00242776	0.0733302	Cyp4f13	1.23351
ENSMUSG00000019772	111.512	1.22555	0.354184	3.46021	0.000539746	0.0376595	Vip	1.22555
ENSMUSG00000032265	26.5955	-1.22317	0.402464	-3.0392	0.00237204	0.0723929	Tent5a	1.22317
ENSMUSG00000024042	40.2206	-1.21834	0.382507	-3.18516	0.00144676	0.0575762	Sik1	1.21834
ENSMUSG00000078193	76.0534	-1.21818	0.430941	-2.8268	0.00470158	0.0946426	Gm2000	1.21818
ENSMUSG00000060981	85.535	1.20874	0.411351	2.93847	0.00329834	0.0818238	H4c8	1.20874
ENSMUSG00000049744	35.1282	1.20414	0.397859	3.02654	0.0024737	0.0740143	Arhgap15	1.20414
ENSMUSG00000028532	115.015	-1.20266	0.329408	-3.65099	0.000261234	0.0261532	Cachd1	1.20266
ENSMUSG00000088025	697.409	1.20192	0.421129	2.85403	0.0043168	0.0903509	Rprl3	1.20192
ENSMUSG00000041375	78.9215	-1.19343	0.353335	-3.37762	0.000731149	0.0439524	Ccdc9	1.19343
ENSMUSG00000053604	21.5253	-1.18331	0.375853	-3.14834	0.00164201	0.0612588	Rpia	1.18331
ENSMUSG00000101939	1062.32	1.17225	0.379279	3.09072	0.00199672	0.0680342	Gm28438	1.17225
ENSMUSG00000028447	290.477	1.17045	0.321611	3.63933	0.000273348	0.0264605	Dctn3	1.17045
ENSMUSG00000033970	19.147	1.16703	0.397056	2.93921	0.00329055	0.0818238	Rfc3	1.16703
ENSMUSG00000030231	508.261	-1.16624	0.219175	-5.32107	1.03e-07	0.00135809	Plekha5	1.16624
ENSMUSG00000078813	24.6089	-1.16343	0.391629	-2.97074	0.00297086	0.0801977	Leng1	1.16343
ENSMUSG00000036390	16.6679	-1.15881	0.398242	-2.9098	0.0036166	0.0842963	Gadd45a	1.15881
ENSMUSG00000038319	83.3873	-1.15672	0.358763	-3.2242	0.00126324	0.0547057	Kcnh2	1.15672
ENSMUSG00000041623	26.7098	-1.15604	0.383696	-3.01289	0.00258769	0.0758803	D11Wsu47e	1.15604
ENSMUSG00000024327	34.6443	-1.15357	0.374275	-3.08215	0.00205513	0.0683227	Slc39a7	1.15357
ENSMUSG00000080893	46.8958	1.14389	0.389723	2.93512	0.00333417	0.0818238	Ndufa12-ps	1.14389
ENSMUSG00000070284	33.6785	1.14299	0.284114	4.02301	5.75e-05	0.0135083	Gmppb	1.14299
ENSMUSG00000003402	175.973	-1.14212	0.25677	-4.44804	8.67e-06	0.00422533	Prkcsh	1.14212
ENSMUSG00000078878	18.3557	1.12747	0.337809	3.33758	0.000845102	0.0462279	Gm14305	1.12747
ENSMUSG00000033377	47.8072	-1.12533	0.345076	-3.26112	0.00110973	0.0512617	Palmd	1.12533
ENSMUSG00000031245	57.3859	-1.12523	0.384093	-2.92956	0.00339439	0.0818238	Hmgn5	1.12523
ENSMUSG00000062785	238.736	-1.1246	0.287241	-3.91518	9.03e-05	0.0162917	Kcnc3	1.1246
ENSMUSG00000039244	31.4859	-1.11992	0.302031	-3.70798	0.00020892	0.0233142	Ents15	1.11992
ENSMUSG00000058331	17.3883	1.1107	0.371994	2.9858	0.00282842	0.0791024	Zfp85	1.1107
ENSMUSG00000042606	87.1741	-1.11006	0.362184	-3.06492	0.00217731	0.0691657	Hirip3	1.11006
ENSMUSG00000021876	61.8147	1.10933	0.308925	3.59094	0.000329493	0.0292055	Rnase4	1.10933
ENSMUSG00000029478	493.135	-1.1083	0.213815	-5.18348	2.18e-07	0.0013977	Ncor2	1.1083
ENSMUSG00000037771	218.134	-1.10777	0.358683	-3.08844	0.0020121	0.0680342	Slc32a1	1.10777
ENSMUSG00000031997	144.123	1.10064	0.319974	3.43979	0.000582168	0.0383212	Trpc6	1.10064
ENSMUSG00000040860	115.031	-1.10011	0.354665	-3.10183	0.00192327	0.066307	Crocc	1.10011
ENSMUSG00000028344	82.0944	1.0977	0.285122	3.84993	0.000118149	0.0189463	Invs	1.0977
ENSMUSG00000035126	51.1321	-1.09755	0.336343	-3.2632	0.00110162	0.0512617	Dnai4	1.09755
ENSMUSG00000073468	16.9024	1.09704	0.388588	2.82315	0.00475548	0.0946948	Sft2d1	1.09704
ENSMUSG00000041911	73.7144	-1.08248	0.321084	-3.37132	0.000748081	0.0443626	Dlx1	1.08248
ENSMUSG00000040747	19.5689	1.07168	0.36259	2.95561	0.00312047	0.080676	Cd53	1.07168
ENSMUSG00000022490	214.955	-1.06316	0.214658	-4.95282	7.31e-07	0.0016083	Ppp1r1a	1.06316
ENSMUSG00000087259	19.6067	-1.05223	0.353781	-2.97425	0.00293709	0.0800236	2610035D17Rik	1.05223
ENSMUSG00000102428	39.9832	-1.04772	0.234835	-4.46149	8.14e-06	0.00412126	Pcdhga12	1.04772
ENSMUSG00000023939	54.428	1.04734	0.303102	3.4554	0.000549483	0.0376595	Mrpl14	1.04734
ENSMUSG00000025420	23.8639	-1.04319	0.369837	-2.82067	0.00479236	0.0951604	Katnal2	1.04319
ENSMUSG00000022840	478.046	-1.04267	0.355002	-2.93709	0.00331312	0.0818238	Adcy5	1.04267
ENSMUSG00000078861	25.1751	1.03237	0.362021	2.85168	0.00434891	0.0905908	Zfp931	1.03237
ENSMUSG00000020251	45.0156	1.02433	0.348889	2.93598	0.00332498	0.0818238	Glt8d2	1.02433
ENSMUSG00000031381	23.6505	1.02172	0.366725	2.78607	0.00533514	0.0993454	Piga	1.02172
ENSMUSG00000029127	20.6302	-1.0185	0.342382	-2.97476	0.00293221	0.0800236	Zbtb49	1.0185
ENSMUSG00000028341	158.584	-1.01591	0.3289	-3.08881	0.00200958	0.0680342	Nr4a3	1.01591
ENSMUSG00000018433	84.7894	1.0121	0.293547	3.44781	0.000565143	0.037767	Nol11	1.0121
ENSMUSG00000029863	29.2927	-1.01102	0.315093	-3.20866	0.00133357	0.0555767	Casp2	1.01102
ENSMUSG00000061393	25.3607	-1.01089	0.344735	-2.93237	0.00336389	0.0818238	Acvr2b	1.01089
ENSMUSG00000036975	17.1124	1.01079	0.329619	3.06653	0.00216557	0.0691657	Tmem177	1.01079
ENSMUSG00000043323	109.138	-1.00041	0.267043	-3.74625	0.000179498	0.0216798	Fbrsl1	1.00041
