# Supplementary material for: Transcriptomic and metabolomic changes might predict frailty in SAMP8 mice
Source: Aging Cell. 2024 Jul 3;23(10):e14263. doi: 10.1111/acel.14263 (PMC11464142; doi:10.1111/acel.14263)
Supplement: Supplementary file 4 — Table S3. [file ACEL-23-e14263-s009.xlsx]

## Sheet: Foglio 1
GSEA_SAMP8_12_weeks
	ID	Description	setSize	enrichmentScore	NES	pvalue	p.adjust	qvalue	core_enrichment
mmu04925	mmu04925	Aldosterone synthesis and secretion	95	-0.431189	-1.72068	1.78455e-05	0.00474689	0.00411385	Dagla, Camk2a, Plcb2, Prkcg, Atp1a2, Atp1b2, Camk2b, Calm3, Gm45837, Pde2a, Kcnk3, Creb5, Adcy3, Ldlr, Npr1, Adcy8, Plcb3, Cacna1c, Atp2b4, Lipe, Cacna1i, Atp1a4, Nppa, Adcy5, Cacna1h, Adcy4, Atp1a3, Star, Agt, Kcnj5, Adcy7, Nr4a2, Pomc, Creb3l4, Creb3l1, Itpr3, Cacna1s
mmu05412	mmu05412	Arrhythmogenic right ventricular cardiomyopathy	77	-0.461872	-1.74634	7.65489e-05	0.010181	0.00882326	Cdh2, Cacna2d4, Cacng7, Dsg2, Atp2a3, Cacnb3, Slc8a2, Cacng3, Lama1, Dag1, Cacnb2, Cacnb1, Itga3, Itga5, Actn2, Itga2b, Slc8a3, Itga9, Itgb4, Dsc2, Cacng8, Cacna1c, Ctnna3, Tcf7l2, Cacng4, Itgb3, Itga7, Sgcd, Jup, Tcf7l1, Cacna2d2, Tcf7, Itga2, Des, Cacng5, Cacna1s, Itgb7
mmu05217	mmu05217	Basal cell carcinoma	62	-0.456343	-1.68155	0.000191374	0.0127264	0.0110292	Smo, Bax, Wnt5a, Dvl3, Gli3, Ptch1, Dvl1, Axin1, Apc2, Fzd8, Tcf7l2, Gli2, Wnt3, Gli1, Wnt2b, Wnt4, Ptch2, Fzd9, Shh, Tcf7l1, Tcf7, Wnt6
mmu05414	mmu05414	Dilated cardiomyopathy	94	-0.41105	-1.58927	0.000161191	0.0127264	0.0110292	Adcy9, Tpm4, Tnf, Cacna2d4, Tpm1, Cacng7, Atp2a3, Cacnb3, Slc8a2, Cacng3, Lama1, Dag1, Cacnb2, Cacnb1, Itga3, Itga5, Adcy3, Itga2b, Adcy8, Slc8a3, Itga9, Itgb4, Cacng8, Cacna1c, Myh7, Cacng4, Itgb3, Itga7, Sgcd, Adcy5, Adcy4, Agt, Tpm2, Cacna2d2, Adcy7, Itga2, Des, Cacng5, Myh6, Tnni3, Cacna1s, Itgb7
mmu04520	mmu04520	Adherens junction	70	-0.448745	-1.69461	0.000298208	0.0158647	0.013749	Tjp1, Ptpn1, Baiap2, Actn1, Ptprm, Actg1, Nectin1, Wasl, Ptprf, Csnk2a2, Lmo7, Mapk3, Fyn, Ptpn6, Ptprb, Src, Crebbp, Met, Sorbs1, Afdn, Rac2, Nectin2, Fgfr1, Ctnna3, Tcf7l2, Pard3, Erbb2, Tcf7l1, Tcf7, Was, Snai2
mmu05030	mmu05030	Cocaine addiction	48	-0.48458	-1.82157	0.00063343	0.0224417	0.0194489	Prkaca, Slc6a3, Pdyn, Fosb, Grin1, Gnas, Grin2b, Grin3a, Jun, Creb3, Grin2c, Drd1, Ddc, Creb5, Dlg4, Gnai2, Slc18a2, Rgs9, Grin2d, Gpsm1, Adcy5, Ppp1r1b, Creb3l4, Creb3l1, Drd2, Th
mmu04929	mmu04929	GnRH secretion	62	-0.434353	-1.60052	0.00054596	0.0224417	0.0194489	Kcnj9, Arrb2, Arrb1, Mapk3, Akt2, Spp1, Plcb2, Prkcg, Gnrh1, Hras, Pik3r2, Map2k2, Lhb, Lhb, Akt1, Kcnn2, Hcn2, Kcnn3, Plcb3, Cacna1c, Cacna1i, Cacna1h, Gper1, Kcnj5, Kcnn4, Hcn3, Esr2, Itpr3, Cacna1s
mmu04911	mmu04911	Insulin secretion	82	-0.390404	-1.5361	0.000674939	0.0224417	0.0194489	Camk2a, Plcb2, Prkcg, Atp1a2, Atp1b2, Camk2b, Fxyd2, Pclo, Creb5, Adcy3, Adcy8, Kcnn2, Kcnn3, Plcb3, Cacna1c, Atp1a4, Adcy5, Slc2a2, Vamp2, Adcy4, Atp1a3, Kcnn4, Adcy7, Creb3l4, Ffar1, Creb3l1, Itpr3, Glp1r, Cacna1s, Cckar
mmu00140	mmu00140	Steroid hormone biosynthesis	61	0.631749	1.53114	0.000791654	0.0226594	0.0196375	Cyp2c65, Ugt1a5, Cyp2d12, Cyp2d34, Srd5a2, Tomt, Cyp11a1, Cyp2c23, Cyp3a41a, Cyp2d40, Hsd17b7, Ugt1a6b, Hsd3b2, Akr1c18, Cyp2e1, Ugt1a7c, Cyp2d26, Akr1d1, Cyp2b19, Ugt2b36, Cyp2c55, Ugt1a2, Dhrs11, Sult2b1, Cyp11b2, H2-Ke6, Cyp1a1, Cyp3a13, Cyp1a2, Cyp7b1, Cyp7a1, Comt
mmu04512	mmu04512	ECM-receptor interaction	88	-0.383892	-1.46047	0.000851857	0.0226594	0.0196375	Col2a1, Lama1, Spp1, Col1a2, Dag1, Lamc1, Hspg2, Tnn, Thbs3, Reln, Agrn, Itga3, Sv2a, Tnc, Itga5, Lamc3, Dspp, Col9a1, Col6a1, Itga2b, Col6a2, Itga9, Lama3, Itgb4, Fn1, Dmp1, Lamb2, Col4a5, Sv2c, Col6a4, Itgb3, Itga7, Col6a5, Col4a2, Thbs4, Lama4, Col4a1, Gp9, Itga2, Col1a1, Lamb3, Itgb7
mmu05410	mmu05410	Hypertrophic cardiomyopathy	91	-0.378445	-1.48156	0.000956164	0.0231218	0.0200383	Tpm4, Tnf, Cacna2d4, Tpm1, Cacng7, Atp2a3, Cacnb3, Slc8a2, Prkag3, Cacng3, Lama1, Dag1, Cacnb2, Cacnb1, Itga3, Itga5, Itga2b, Slc8a3, Itga9, Itgb4, Cacng8, Cacna1c, Myh7, Cacng4, Itgb3, Itga7, Sgcd, Agt, Tpm2, Cacna2d2, Itga2, Des, Cacng5, Myh6, Tnni3, Cacna1s, Itgb7
mmu05230	mmu05230	Central carbon metabolism in cancer	68	-0.414636	-1.57101	0.00127581	0.0282805	0.024509	Gck, Pfkp, Slc2a1, G6pdx, Idh2, Pdgfrb, Fgfr3, Pdgfra, Mapk3, Akt2, Pkm, Hk1, Met, Hk3, Slc16a3, Hras, Pik3r2, Map2k2, Fgfr2, Akt1, Fgfr1, Slc2a2, Myc, Erbb2, Ret, Ntrk1
mmu04612	mmu04612	Antigen processing and presentation	73	-0.399188	-1.52268	0.00141861	0.029027	0.025156	H2-T24, H2-Q7, Calr, H2-Aa, H2-K1, Ciita, H2-Eb2, H2-Ob, Tap1, Calr4, H2-D1, Gm11127, H2-Ab1, H2-Q4, H2-Eb1, H2-Q2, Gm8909, H2-Q10, H2-DMb1
mmu04962	mmu04962	Vasopressin-regulated water reabsorption	43	-0.473617	-1.69318	0.00182485	0.0346722	0.0300483	Nsf, Adcy6, Rab5c, Prkaca, Dynll2, Gnas, Stx4a, Adcy9, Dync1h1, Rab11b, Creb3, Creb5, Adcy3, Arhgdib, Dctn1, Arhgdia, Vamp2, Creb3l4, Creb3l1, Avp
mmu04970	mmu04970	Salivary secretion	77	-0.389977	-1.4745	0.00345871	0.0613344	0.0531549	Plcb2, Adra1a, Prkcg, Atp1a2, Atp1b2, Fxyd2, Calm3, Adcy3, Adcy8, Plcb3, Atp2b4, Nos1, Atp1a4, Adcy5, Vamp2, Adcy4, Atp1a3, Slc9a1, Ryr3, Kcnn4, Bst1, Adcy7, Itpr3, Lpo
mmu04720	mmu04720	Long-term potentiation	65	-0.38058	-1.44545	0.00399002	0.0663341	0.0574878	Grin1, Prkcb, Ppp3cc, Grin2b, Camk2d, Rps6ka6, Gria1, Mapk3, Grin2c, Camk2a, Plcb2, Prkcg, Camk2b, Calm3, Crebbp, Rps6ka1, Hras, Map2k2, Adcy8, Ppp3r2, Grm1, Grin2d, Plcb3, Cacna1c, Rapgef3, Ppp1r1a, Itpr3
mmu05216	mmu05216	Thyroid cancer	37	-0.488125	-1.69563	0.00493595	0.077233	0.0669333	Tpr, Rxrb, Bax, Hras, Map2k2, Tcf7l2, Myc, Tcf7l1, Tcf7, Rxrg, Ret, Ntrk1
mmu05213	mmu05213	Endometrial cancer	58	-0.388949	-1.4675	0.00561564	0.0829866	0.0719196	Mapk3, Akt2, Ilk, Bax, Hras, Pik3r2, Map2k2, Akt1, Elk1, Axin1, Apc2, Ctnna3, Tcf7l2, Myc, Erbb2, Tcf7l1, Tcf7
