# Supplementary material for: Transcriptomic and metabolomic changes might predict frailty in SAMP8 mice
Source: Aging Cell. 2024 Jul 3;23(10):e14263. doi: 10.1111/acel.14263 (PMC11464142; doi:10.1111/acel.14263)
Supplement: Supplementary file 5 — Table S4. [file ACEL-23-e14263-s003.xlsx]

## Sheet: Foglio 1
GSEA_SAMP8_6_months
	ID	Description	setSize	enrichmentScore	NES	pvalue	p.adjust	qvalue	core_enrichment
mmu05412	mmu05412	Arrhythmogenic right ventricular cardiomyopathy	77	-0.461872	-1.79622	2.44791e-05	0.0060953	0.00548848	Cdh2, Cacna2d4, Cacng7, Dsg2, Atp2a3, Cacnb3, Slc8a2, Cacng3, Lama1, Dag1, Cacnb2, Cacnb1, Itga3, Itga5, Actn2, Itga2b, Slc8a3, Itga9, Itgb4, Dsc2, Cacng8, Cacna1c, Ctnna3, Tcf7l2, Cacng4, Itgb3, Itga7, Sgcd, Jup, Tcf7l1, Cacna2d2, Tcf7, Itga2, Des, Cacng5, Cacna1s, Itgb7
mmu04520	mmu04520	Adherens junction	70	-0.448745	-1.78575	6.42369e-05	0.00799749	0.00720129	Tjp1, Ptpn1, Baiap2, Actn1, Ptprm, Actg1, Nectin1, Wasl, Ptprf, Csnk2a2, Lmo7, Mapk3, Fyn, Ptpn6, Ptprb, Src, Crebbp, Met, Sorbs1, Afdn, Rac2, Nectin2, Fgfr1, Ctnna3, Tcf7l2, Pard3, Erbb2, Tcf7l1, Tcf7, Was, Snai2
mmu05030	mmu05030	Cocaine addiction	48	-0.48458	-1.81256	0.000427286	0.0258832	0.0233064	Prkaca, Slc6a3, Pdyn, Fosb, Grin1, Gnas, Grin2b, Grin3a, Jun, Creb3, Grin2c, Drd1, Ddc, Creb5, Dlg4, Gnai2, Slc18a2, Rgs9, Grin2d, Gpsm1, Adcy5, Ppp1r1b, Creb3l4, Creb3l1, Drd2, Th
mmu05217	mmu05217	Basal cell carcinoma	62	-0.456343	-1.7605	0.000496257	0.0258832	0.0233064	Smo, Bax, Wnt5a, Dvl3, Gli3, Ptch1, Dvl1, Axin1, Apc2, Fzd8, Tcf7l2, Gli2, Wnt3, Gli1, Wnt2b, Wnt4, Ptch2, Fzd9, Shh, Tcf7l1, Tcf7, Wnt6
mmu00140	mmu00140	Steroid hormone biosynthesis	61	0.631749	1.54023	0.000519744	0.0258832	0.0233064	Cyp2c65, Ugt1a5, Cyp2d12, Cyp2d34, Srd5a2, Tomt, Cyp11a1, Cyp2c23, Cyp3a41a, Cyp2d40, Hsd17b7, Ugt1a6b, Hsd3b2, Akr1c18, Cyp2e1, Ugt1a7c, Cyp2d26, Akr1d1, Cyp2b19, Ugt2b36, Cyp2c55, Ugt1a2, Dhrs11, Sult2b1, Cyp11b2, H2-Ke6, Cyp1a1, Cyp3a13, Cyp1a2, Cyp7b1, Cyp7a1, Comt
mmu04970	mmu04970	Salivary secretion	77	-0.389977	-1.51662	0.00109366	0.045387	0.0408684	Plcb2, Adra1a, Prkcg, Atp1a2, Atp1b2, Fxyd2, Calm3, Adcy3, Adcy8, Plcb3, Atp2b4, Nos1, Atp1a4, Adcy5, Vamp2, Adcy4, Atp1a3, Slc9a1, Ryr3, Kcnn4, Bst1, Adcy7, Itpr3, Lpo
mmu04962	mmu04962	Vasopressin-regulated water reabsorption	43	-0.473617	-1.74223	0.00178597	0.0494118	0.0444925	Nsf, Adcy6, Rab5c, Prkaca, Dynll2, Gnas, Stx4a, Adcy9, Dync1h1, Rab11b, Creb3, Creb5, Adcy3, Arhgdib, Dctn1, Arhgdia, Vamp2, Creb3l4, Creb3l1, Avp
mmu04929	mmu04929	GnRH secretion	62	-0.434353	-1.67567	0.00146841	0.0494118	0.0444925	Kcnj9, Arrb2, Arrb1, Mapk3, Akt2, Spp1, Plcb2, Prkcg, Gnrh1, Hras, Pik3r2, Map2k2, Lhb, Akt1, Kcnn2, Hcn2, Kcnn3, Plcb3, Cacna1c, Cacna1i, Cacna1h, Gper1, Kcnj5, Kcnn4, Hcn3, Esr2, Itpr3, Cacna1s
mmu05230	mmu05230	Central carbon metabolism in cancer	68	-0.414636	-1.65356	0.00170201	0.0494118	0.0444925	Gck, Pfkp, Slc2a1, G6pdx, Idh2, Pdgfrb, Fgfr3, Pdgfra, Mapk3, Akt2, Pkm, Hk1, Met, Hk3, Slc16a3, Hras, Pik3r2, Map2k2, Fgfr2, Akt1, Fgfr1, Slc2a2, Myc, Erbb2, Ret, Ntrk1
mmu04612	mmu04612	Antigen processing and presentation	73	-0.399188	-1.56608	0.00205417	0.0511489	0.0460567	H2-T24, H2-Q7, Calr, H2-Aa, H2-K1, Ciita, H2-Eb2, H2-Ob, Tap1, Calr4, H2-D1, Gm11127, H2-Ab1, H2-Q4, H2-Eb1, H2-Q2, Gm8909, H2-Q10, H2-DMb1
mmu05216	mmu05216	Thyroid cancer	37	-0.488125	-1.69078	0.00330872	0.0737093	0.066371	Tpr, Rxrb, Bax, Hras, Map2k2, Tcf7l2, Myc, Tcf7l1, Tcf7, Rxrg, Ret, Ntrk1
mmu05213	mmu05213	Endometrial cancer	58	-0.388949	-1.48524	0.00355225	0.0737093	0.066371	Mapk3, Akt2, Ilk, Bax, Hras, Pik3r2, Map2k2, Akt1, Elk1, Axin1, Apc2, Ctnna3, Tcf7l2, Myc, Erbb2, Tcf7l1, Tcf7
mmu05416	mmu05416	Viral myocarditis	72	-0.374931	-1.45238	0.00395219	0.0756997	0.0681633	H2-T24, H2-Q7, Myh7, H2-Aa, H2-K1, Sgcd, H2-Eb2, H2-Ob, H2-D1, Gm11127, H2-Ab1, H2-Q4, Myh6, H2-Eb1, H2-Q2, Gm8909, H2-Q10, H2-DMb1
mmu04720	mmu04720	Long-term potentiation	65	-0.38058	-1.50134	0.00547653	0.097404	0.0877068	Grin1, Prkcb, Ppp3cc, Grin2b, Camk2d, Rps6ka6, Gria1, Mapk3, Grin2c, Camk2a, Plcb2, Prkcg, Camk2b, Calm3, Crebbp, Rps6ka1, Hras, Map2k2, Adcy8, Ppp3r2, Grm1, Grin2d, Plcb3, Cacna1c, Rapgef3, Ppp1r1a, Itpr3
