# Supplementary material for: Transcriptomic and metabolomic changes might predict frailty in SAMP8 mice
Source: Aging Cell. 2024 Jul 3;23(10):e14263. doi: 10.1111/acel.14263 (PMC11464142; doi:10.1111/acel.14263)
Supplement: Supplementary file 6 — Table S5. [file ACEL-23-e14263-s008.xlsx]

## Sheet: Foglio 1
GSEA_SAMP8_9_months
	ID	Description	setSize	enrichmentScore	NES	pvalue	p.adjust	qvalue	core_enrichment
mmu05412	mmu05412	Arrhythmogenic right ventricular cardiomyopathy	77	-0.461872	-1.67449	3.72164e-05	0.00993677	0.00857935	Cdh2, Cacna2d4, Cacng7, Dsg2, Atp2a3, Cacnb3, Slc8a2, Cacng3, Lama1, Dag1, Cacnb2, Cacnb1, Itga3, Itga5, Actn2, Itga2b, Slc8a3, Itga9, Itgb4, Dsc2, Cacng8, Cacna1c, Ctnna3, Tcf7l2, Cacng4, Itgb3, Itga7, Sgcd, Jup, Tcf7l1, Cacna2d2, Tcf7, Itga2, Des, Cacng5, Cacna1s, Itgb7
mmu05414	mmu05414	Dilated cardiomyopathy	94	-0.41105	-1.66867	8.79854e-05	0.011746	0.0101415	Adcy9, Tpm4, Tnf, Cacna2d4, Tpm1, Cacng7, Atp2a3, Cacnb3, Slc8a2, Cacng3, Lama1, Dag1, Cacnb2, Cacnb1, Itga3, Itga5, Adcy3, Itga2b, Adcy8, Slc8a3, Itga9, Itgb4, Cacng8, Cacna1c, Myh7, Cacng4, Itgb3, Itga7, Sgcd, Adcy5, Adcy4, Agt, Tpm2, Cacna2d2, Adcy7, Itga2, Des, Cacng5, Myh6, Tnni3, Cacna1s, Itgb7
mmu04520	mmu04520	Adherens junction	70	-0.448745	-1.66073	0.000168277	0.0149767	0.0129308	Tjp1, Ptpn1, Baiap2, Actn1, Ptprm, Actg1, Nectin1, Wasl, Ptprf, Csnk2a2, Lmo7, Mapk3, Fyn, Ptpn6, Ptprb, Src, Crebbp, Met, Sorbs1, Afdn, Rac2, Nectin2, Fgfr1, Ctnna3, Tcf7l2, Pard3, Erbb2, Tcf7l1, Tcf7, Was, Snai2
mmu05030	mmu05030	Cocaine addiction	48	-0.48458	-1.75355	0.000600354	0.0200368	0.0172997	Prkaca, Slc6a3, Pdyn, Fosb, Grin1, Gnas, Grin2b, Grin3a, Jun, Creb3, Grin2c, Drd1, Ddc, Creb5, Dlg4, Gnai2, Slc18a2, Rgs9, Grin2d, Gpsm1, Adcy5, Ppp1r1b, Creb3l4, Creb3l1, Drd2, Th
mmu05217	mmu05217	Basal cell carcinoma	62	-0.456343	-1.69332	0.00030223	0.0200368	0.0172997	Smo, Bax, Wnt5a, Dvl3, Gli3, Ptch1, Dvl1, Axin1, Apc2, Fzd8, Tcf7l2, Gli2, Wnt3, Gli1, Wnt2b, Wnt4, Ptch2, Fzd9, Shh, Tcf7l1, Tcf7, Wnt6
mmu00140	mmu00140	Steroid hormone biosynthesis	61	0.631749	1.53697	0.000443934	0.0200368	0.0172997	Cyp2c65, Ugt1a5, Cyp2d12, Cyp2d34, Srd5a2, Tomt, Cyp11a1, Cyp2c23, Cyp3a41a, Cyp2d40, Hsd17b7, Ugt1a6b, Hsd3b2, Akr1c18, Cyp2e1, Ugt1a7c, Cyp2d26, Akr1d1, Cyp2b19, Ugt2b36, Cyp2c55, Ugt1a2, Dhrs11, Sult2b1, Cyp11b2, H2-Ke6, Cyp1a1, Cyp3a13, Cyp1a2, Cyp7b1, Cyp7a1, Comt
mmu04512	mmu04512	ECM-receptor interaction	88	-0.383892	-1.51627	0.000561285	0.0200368	0.0172997	Col2a1, Lama1, Spp1, Col1a2, Dag1, Lamc1, Hspg2, Tnn, Thbs3, Reln, Agrn, Itga3, Sv2a, Tnc, Itga5, Lamc3, Dspp, Col9a1, Col6a1, Itga2b, Col6a2, Itga9, Lama3, Itgb4, Fn1, Dmp1, Lamb2, Col4a5, Sv2c, Col6a4, Itgb3, Itga7, Col6a5, Col4a2, Thbs4, Lama4, Col4a1, Gp9, Itga2, Col1a1, Lamb3, Itgb7
mmu05410	mmu05410	Hypertrophic cardiomyopathy	91	-0.378445	-1.50618	0.00055097	0.0200368	0.0172997	Tpm4, Tnf, Cacna2d4, Tpm1, Cacng7, Atp2a3, Cacnb3, Slc8a2, Prkag3, Cacng3, Lama1, Dag1, Cacnb2, Cacnb1, Itga3, Itga5, Itga2b, Slc8a3, Itga9, Itgb4, Cacng8, Cacna1c, Myh7, Cacng4, Itgb3, Itga7, Sgcd, Agt, Tpm2, Cacna2d2, Itga2, Des, Cacng5, Myh6, Tnni3, Cacna1s, Itgb7
mmu04929	mmu04929	GnRH secretion	62	-0.434353	-1.61172	0.000833216	0.022413	0.0193512	Kcnj9, Arrb2, Arrb1, Mapk3, Akt2, Spp1, Plcb2, Prkcg, Gnrh1, Hras, Pik3r2, Map2k2, Lhb, Lhb, Akt1, Kcnn2, Hcn2, Kcnn3, Plcb3, Cacna1c, Cacna1i, Cacna1h, Gper1, Kcnj5, Kcnn4, Hcn3, Esr2, Itpr3, Cacna1s
mmu04911	mmu04911	Insulin secretion	82	-0.390404	-1.47175	0.000839437	0.022413	0.0193512	Camk2a, Plcb2, Prkcg, Atp1a2, Atp1b2, Camk2b, Fxyd2, Pclo, Creb5, Adcy3, Adcy8, Kcnn2, Kcnn3, Plcb3, Cacna1c, Atp1a4, Adcy5, Slc2a2, Vamp2, Adcy4, Atp1a3, Kcnn4, Adcy7, Creb3l4, Ffar1, Creb3l1, Itpr3, Glp1r, Cacna1s, Cckar
mmu04970	mmu04970	Salivary secretion	77	-0.389977	-1.41384	0.00118335	0.0287231	0.0247994	Plcb2, Adra1a, Prkcg, Atp1a2, Atp1b2, Fxyd2, Calm3, Adcy3, Adcy8, Plcb3, Atp2b4, Nos1, Atp1a4, Adcy5, Vamp2, Adcy4, Atp1a3, Slc9a1, Ryr3, Kcnn4, Bst1, Adcy7, Itpr3, Lpo
mmu04962	mmu04962	Vasopressin-regulated water reabsorption	43	-0.473617	-1.6729	0.0017577	0.0325014	0.0280616	Nsf, Adcy6, Rab5c, Prkaca, Dynll2, Gnas, Stx4a, Adcy9, Dync1h1, Rab11b, Creb3, Creb5, Adcy3, Arhgdib, Dctn1, Arhgdia, Vamp2, Creb3l4, Creb3l1, Avp
mmu05230	mmu05230	Central carbon metabolism in cancer	68	-0.414636	-1.5094	0.00177485	0.0325014	0.0280616	Gck, Pfkp, Slc2a1, G6pdx, Idh2, Pdgfrb, Fgfr3, Pdgfra, Mapk3, Akt2, Pkm, Hk1, Met, Hk3, Slc16a3, Hras, Pik3r2, Map2k2, Fgfr2, Akt1, Fgfr1, Slc2a2, Myc, Erbb2, Ret, Ntrk1
mmu04612	mmu04612	Antigen processing and presentation	73	-0.399188	-1.49438	0.00182592	0.0325014	0.0280616	H2-T24, H2-Q7, Calr, H2-Aa, H2-K1, Ciita, H2-Eb2, H2-Ob, Tap1, Calr4, H2-D1, Gm11127, H2-Ab1, H2-Q4, H2-Eb1, H2-Q2, Gm8909, H2-Q10, H2-DMb1
mmu05416	mmu05416	Viral myocarditis	72	-0.374931	-1.38699	0.0016721	0.0325014	0.0280616	H2-T24, H2-Q7, Myh7, H2-Aa, H2-K1, Sgcd, H2-Eb2, H2-Ob, H2-D1, Gm11127, H2-Ab1, H2-Q4, Myh6, H2-Eb1, H2-Q2, Gm8909, H2-Q10, H2-DMb1
mmu05223	mmu05223	Non-small cell lung cancer	72	-0.361299	-1.33656	0.00293054	0.0489035	0.042223	Mapk3, Akt2, Prkcg, Rxrb, Met, Bax, Hras, Pik3r2, Plcg1, Map2k2, Akt1, E2f2, Rarb, Plcg2, Alk, Stat5a, Erbb2, Rxrg, Ret
mmu05216	mmu05216	Thyroid cancer	37	-0.488125	-1.68305	0.00365593	0.0574195	0.0495757	Tpr, Rxrb, Bax, Hras, Map2k2, Tcf7l2, Myc, Tcf7l1, Tcf7, Rxrg, Ret, Ntrk1
mmu04720	mmu04720	Long-term potentiation	65	-0.38058	-1.36638	0.00495304	0.0734701	0.0634336	Grin1, Prkcb, Ppp3cc, Grin2b, Camk2d, Rps6ka6, Gria1, Mapk3, Grin2c, Camk2a, Plcb2, Prkcg, Camk2b, Calm3, Crebbp, Rps6ka1, Hras, Map2k2, Adcy8, Ppp3r2, Grm1, Grin2d, Plcb3, Cacna1c, Rapgef3, Ppp1r1a, Itpr3
mmu04340	mmu04340	Hedgehog signaling pathway	54	-0.401578	-1.46514	0.005381	0.0756173	0.0652875	Grk3, Dhh, Csnk1d, Kif7, Kif3a, Scube2, Prkaca, Sufu, Grk2, Mgrn1, Arrb2, Arrb1, Hhatl, Iqce, Smurf1, Csnk1g2, Smo, Gpr161, Evc, Gli3, Ptch1, Megf8, Gli2, Gli1, Ptch2, Disp1, Shh, Lrp2
mmu05213	mmu05213	Endometrial cancer	58	-0.388949	-1.40657	0.00615395	0.0821552	0.0709323	Mapk3, Akt2, Ilk, Bax, Hras, Pik3r2, Map2k2, Akt1, Elk1, Axin1, Apc2, Ctnna3, Tcf7l2, Myc, Erbb2, Tcf7l1, Tcf7
