# Supplementary material for: Transcriptomic and metabolomic changes might predict frailty in SAMP8 mice
Source: Aging Cell. 2024 Jul 3;23(10):e14263. doi: 10.1111/acel.14263 (PMC11464142; doi:10.1111/acel.14263)
Supplement: Supplementary file 7 — Table S6. [file ACEL-23-e14263-s010.xlsx]

## Sheet: Legend
Supplemetal Table 6: plasma metabolites concentrations (microM) in all investigated mice

## Sheet: metabolite concentrations
	Ac-Orn	ADMA	alpha-AAA	c4-OH-Pro	Carnosine	Histamine	Kynurenine	Putrescine	Serotonin	Spermidine	Spermine	t4-OH-Pro	Taurine	H1	Ala	Arg	Asn	Asp	Cit	Gln	Glu	Gly	His	Ile	Leu	Lys	Met	Orn	Phe	Pro	Ser	Thr	Trp	Tyr	Val	C0	C2	C3-DC (C4-OH)	C4	C4:1	C10:2	C14:1	C16:1	C18:1	C18:2	lysoPC a C14:0	lysoPC a C16:0	lysoPC a C16:1	lysoPC a C17:0
SAMR1_2.5M	3.85	0.496	10.2	17.2	2.53	1.76	1.52	2.08	11.9	3.72	1.21	16	593	18621	777	180	69.5	44.9	64.1	873	323	391	99.6	184	247	450	103	223	144	248	192	229	90.2	118	315	45.3	24.9	0.162	2.8	0.056	0.064	0.034	0.058	0.142	0.137	2.12	367	5.98	4.51
SAMR1_2.5M	2.35	0.642	5.9	13	3.51	1.9	1.21	1.76	15.3	4.28	1.53	14	659	15609	697	210	52.7	28.9	89.4	720	158	302	81.2	129	188	413	89.3	120	110	155	150	202	90.6	96.6	269	37.1	13.6	0.17	0.654	0.09	0.082	0.042	0.067	0.144	0.106	1.94	319	6.32	5.06
SAMR1_2.5M	0.998	0.494	3.79	7.93	1.49	0.571	1.28	0.524	5.57	1.14	0.45	8.73	395	24093	535	165	39.8	11.6	63.2	576	54.6	233	81.3	120	173	326	92.3	110	87.9	109	122	160	94.2	87.5	255	20.3	6.32	0.094	0.183	0.136	0.095	0.064	0.101	0.259	0.149	1.57	334	7.73	4.48
SAMR1_2.5M	1.46	0.628	4.66	10.8	2.93	1.13	1.33	1.73	11.1	2.95	1.05	11.3	598	15757	789	204	60.8	33.9	74.2	729	125	287	90.3	150	230	375	97	90.1	106	159	148	209	74.8	97.8	270	40.2	14.5	0.113	0.534	0.086	0.073	0.044	0.055	0.125	0.123	1.82	283	5.1	3.87
SAMR1_2.5M	2.04	0.67	2.92	11	2.77	0.969	1.28	1.16	21.2	3.29	1.14	11.1	580	18048	366	186	25.6	44.4	51.1	567	133	303	91.2	103	168	286	76.2	125	85.3	86.7	130	111	68.1	60.5	214	30.8	6.86	0.096	0.164	0.106	0.086	0.054	0.064	0.187	0.081	2.02	317	8.59	2.94
SAMP1_2.5M	1.72	0.405	1.94	9.46	1.82	0.159	1.35	0.382	5.96	1.36	0.469	9.59	386	19477	382	130	41.2	21.5	57.2	472	64.7	189	70.9	94.1	152	294	92.1	123	84.8	95.2	118	186	87.4	64.7	230	23.1	3.19	0.15	0.091	0.078	0.089	0.024	0.03	0.029	0.015	1.77	258	5.67	4.05
SAMP8_2.5M	1.74	0.369	1.79	11.8	1.43	0.257	1.29	0.067	4.61	1.19	0.479	10.9	373	21326	430	138	43.3	18	56.4	558	66.1	226	92.6	95.4	147	331	127	137	97.6	109	131	200	93.6	76.7	217	18.7	3.44	0.204	0.181	0.155	0.112	0.017	0.021	0.024	0.022	1.21	291	5.05	5.36
SAMP8_2.5M	1.86	0.451	1.63	9.78	2.17	0.259	0.799	0.536	8.67	1.19	0.541	10.4	452	16760	457	150	43.2	19.7	61.4	576	75.3	215	82.7	95.8	144	265	141	99.9	91.6	118	114	189	85.4	81	221	22.9	4.24	0.243	0.153	0.112	0.087	0.022	0.02	0.027	0.016	1.37	232	2.95	4.08
SAMP8_2.5M	2.62	0.602	2.07	11.8	2.34	0.251	1.13	0.719	11	1.41	0.516	12.8	457	27674	430	163	31	21.3	56.8	624	97	305	92.8	94.8	160	329	94.9	131	85.4	108	112	158	88	87	235	27.1	4.5	0.277	0.151	0.116	0.106	0.021	0.028	0.043	0.017	1.82	321	6.1	4.06
SAMP8_2.5M	2.22	0.645	3.29	13.8	1.9	0.459	1.29	0.624	8.65	1.05	0.4	14.7	354	19955	479	177	37.7	15.3	54.5	602	65.8	230	85.5	86.3	125	340	92.9	91.9	82.8	120	111	163	84.8	91.8	217	25.5	6.74	0.249	0.202	0.119	0.106	0.031	0.035	0.049	0.019	1.77	291	5.23	4.58
SAMP8_2.5M	2.33	0.528	2.78	12.1	1.78	0.491	1.13	0.536	10.1	0.978	0.404	12.4	393	25065	385	152	32.3	14.1	45.1	615	68.1	197	80.9	80.2	147	314	117	128	90.1	95	125	137	86.6	101	239	21.3	3.86	0.234	0.21	0.142	0.111	0.03	0.02	0.03	0.017	1.35	281	5.38	3.7
SAMR1_6M	0.674	0.594	2.72	9.65	0.782	0.769	0.995	0.813	3.24	0.685	0.271	9.99	378	17124	479	123	30	11.6	54	587	66.1	212	97	105	162	263	73.3	103	92.2	135	121	129	67.2	77.2	197	31.7	8.06	0.091	0.299	0.105	0.091	0.036	0.033	0.117	0.065	1.92	365	9.16	5.7
SAMR1_6M	0.354	0.534	2.84	10.8	1.47	1.14	1.21	1.04	10.9	1.54	0.47	11.3	433	23364	399	168	34.6	20	41.2	502	60.6	209	105	96.4	152	319	66.1	84	83.8	101	136	144	73.3	78.6	214	21.7	5.15	0.087	0.215	0.108	0.07	0.037	0.06	0.143	0.093	1.89	354	8.33	5.47
SAMR1_6M	0.928	0.484	1.62	13.1	0.6	0.637	1.41	0.762	7.86	1.14	0.545	13.5	404	14764	363	130	37.4	21.1	37.1	490	57.9	245	76.9	67.3	119	255	63.1	85	76.7	97.7	142	137	76	85.1	154	28.8	4.56	0.057	0.128	0.056	0.067	0.028	0.03	0.124	0.075	1.88	269	3.8	3.19
SAMR1_6M	0.868	0.383	2.75	13.7	1.97	1.12	1.07	1.04	12.2	1.7	0.675	14.1	505	15040	475	118	35.3	22.8	38.4	528	82.7	248	87	101	166	286	74.9	94.3	97.4	107	137	157	77.5	83.1	222	27.6	6.71	0.094	0.376	0.111	0.077	0.049	0.061	0.171	0.08	1.3	272	6.2	3.5
SAMR1_6M	0.926	0.513	2.26	12.5	1.6	1.29	0.95	1.26	15.9	2.05	0.7	13.8	508	15859	412	118	36.5	22.6	45.5	596	81.1	305	80.6	102	169	253	62.4	87.1	93.6	94.3	131	123	77.7	72.3	205	30.1	9.72	0.111	0.288	0.095	0.074	0.066	0.07	0.167	0.089	2.24	333	10.5	4.1
SAMP8_6M	1.72	0.746	2.01	9.1	1.37	0.378	1	0.757	5.61	0.796	0.331	9.34	410	18152	679	101	39	12.9	54.9	739	60	276	91.8	107	185	275	93.7	136	90.9	98.1	144	154	72.3	76.4	223	28.1	9.69	0.231	0.222	0.128	0.089	0.016	0.02	0.021	0.016	1.51	322	9.69	3.87
SAMP8_6M	1.46	0.599	1.22	11.8	2.22	0.502	0.735	1.33	11.7	1.22	0.492	12.1	470	15195	515	109	37.3	12.9	42.8	695	60.2	229	81.9	89.7	165	259	96.2	91.9	76	84.7	113	133	60	64.7	178	31.1	10.9	0.184	0.243	0.129	0.096	0.026	0.027	0.029	0.02	1.34	277	7.12	4.18
SAMP8_6M	2.06	0.442	1.84	6.6	1.62	0.65	1.03	0.6	15.5	1.25	0.561	6.64	431	23923	566	137	33.4	17.6	48.4	751	55	233	98.6	113	180	264	93.5	100	91.9	83.5	117	129	81	74.2	223	31.1	8.74	0.251	0.206	0.136	0.13	0.024	0.027	0.039	0.023	2.37	341	11	4.18
SAMP8_6M	1.21	0.614	1.61	13.5	2.03	0.795	0.846	1	11.4	1.31	0.498	14.7	430	18518	623	124	43.6	15.2	51.4	708	69.1	240	88.3	112	195	305	96.6	98.9	87.7	107	140	172	71.2	94.5	219	32.7	11.2	0.26	0.236	0.066	0.071	0.023	0.028	0.04	0.015	1.98	298	7.88	4.14
SAMP8_6M	2.14	0.44	1.99	8.98	1.7	0.599	0.829	0.544	14.7	1.12	0.517	9.94	459	23055	594	125	41.6	16.5	60.8	714	58.4	255	101	106	179	290	84.3	127	93.5	98.8	154	142	70.4	94.7	215	31.9	9.63	0.205	0.321	0.066	0.083	0.018	0.024	0.04	0.016	3.06	360	12.8	3.9
SAMR1_9M	0.855	0.57	2.52	7.52	1.12	1.42	0.793	1.04	8.54	2.57	0.669	7.81	485	12187	388	268	39.7	53.6	50.3	654	119	403	97.8	116	217	353	91.2	126	107	158	174	166	83.5	81.7	236	35.7	22.1	0.137	0.798	0.087	0.087	0.059	0.083	0.185	0.083	2.7	424	15.9	4.71
SAMR1_9M	4.92	0.533	2.4	5.54	17.6	1.3	1.15	0.922	16	2.55	0.793	5.41	376	12559	1170	750	215	529	60.4	1010	447	542	320	409	1750	1990	503	659	365	454	549	629	263	444	769	22.1	12.3	0.07	0.745	0.064	0.117	0.058	0.062	0.194	0.089	4.17	330	10.2	4.69
SAMR1_9M	0.965	0.418	2.07	5.97	0.851	1.4	0.884	1.3	7.54	3.12	1.05	6.15	339	13272	496	478	37.6	126	54.1	599	188	374	107	143	306	701	144	171	134	212	188	179	153	138	317	27.5	12.5	0.079	0.673	0.117	0.079	0.071	0.077	0.19	0.089	2.46	454	15.3	5.61
SAMR1_9M	1.22	0.351	1.88	5.83	1.08	1.02	0.765	0.932	9.86	1.98	0.76	6.54	416	12747	372	46	35.6	29.2	61	764	128	306	85.5	119	203	246	64.4	218	113	127	124	146	101	68.9	221	25.5	15.9	0.097	0.959	0.067	0.075	0.042	0.043	0.104	0.055	3.03	503	12.5	7.1
SAMR1_9M	1.06	0.521	2.83	6.26	1.04	1.3	0.976	0.858	5.62	1.87	0.566	6.36	437	14028	394	103	29.5	76.4	62.6	598	113	400	108	167	316	346	107	291	135	172	163	171	106	91.1	319	30.7	20.7	0.14	0.988	0.084	0.061	0.075	0.073	0.238	0.102	2.39	509	11.9	6.04
SAMR1_9M	1.66	0.452	3.58	6.66	0.946	1.08	1.08	1	6.76	2.2	0.521	6.34	367	15703	665	647	66.9	186	64.4	769	249	460	154	205	579	1310	241	343	179	314	306	285	193	188	386	29.2	18.4	0.079	0.658	0.107	0.103	0.081	0.077	0.248	0.123	2.32	495	13.6	6.11
SAMP8_9M	2.33	0.487	2.49	11	0.991	0.875	0.88	0.742	4.68	2.07	0.517	12.2	361	19186	593	22.6	39	20.1	48	569	88.3	302	106	130	239	311	134	207	92.4	93.4	146	190	74.7	69.2	258	19.8	17	0.34	0.19	0.125	0.114	0.016	0.017	0.017	0.011	2.11	387	7.34	5.92
SAMP8_9M	4.53	0.492	4.15	9.78	2.61	2.51	0.752	0.933	23.8	3.98	1.36	9.2	558	14921	735	701	101	370	36.7	674	315	412	168	162	556	1180	286	93.2	217	276	299	334	118	179	342	25.5	22.4	1.34	0.487	0.107	0.107	0.036	0.048	0.048	0.019	1.95	296	5.7	4.05
SAMP8_9M	5.15	0.554	4.47	11.7	8.04	2.89	0.91	2.48	27.2	5.58	2.2	11.3	671	9320	790	671	95.7	415	58.5	808	410	507	138	167	483	1130	289	272	199	334	280	361	148	190	425	54.4	29.5	1.11	0.487	0.077	0.091	0.026	0.039	0.03	0.019	2.89	356	8.79	5.14
SAMP8_9M	2.46	0.63	2.81	13.4	0.794	0.392	1.32	0.995	0.758	1.52	0.348	14.1	344	22292	734	51.8	40.4	19.4	55.1	677	80.1	313	101	120	204	325	137	231	83.3	114	185	233	73.1	74.1	275	21.2	17.6	0.381	0.188	0.13	0.098	0.018	0.025	0.022	0.021	3.11	406	8.08	5.53
[truncated: 98 more columns]
