# Supplementary material for: Transcriptomic and metabolomic changes might predict frailty in SAMP8 mice
Source: Aging Cell. 2024 Jul 3;23(10):e14263. doi: 10.1111/acel.14263 (PMC11464142; doi:10.1111/acel.14263)
Supplement: Supplementary file 8 — Table S7. [file ACEL-23-e14263-s007.xlsx]

## Sheet: Legend
Supplemental Table 7: plasma metabolite concentrations (microM) of the statistically significant different metabolites brtween SAMP8 and SAMR1 at 3, 6 and 9 months

## Sheet: 2.5 months
	microM											Fold change
Sample Identification	SAMR1_2.5M	SAMR1_2.5M	SAMR1_2.5M	SAMR1_2.5M	SAMR1_2.5M	SAMP8_2.5M	SAMP8_2.5M	SAMP8_2.5M	SAMP8_2.5M	SAMP8_2.5M	SAMP8_2.5M	SAMP8 vs SAMR1
Histamine	1.76	1.9	0.571	1.13	0.969	0.159	0.257	0.259	0.251	0.459	0.491	-4.04904
Isoleucine	184	129	120	150	103	94.1	95.4	95.8	94.8	86.3	80.2	-1.50604
Leucine	247	188	173	230	168	152	147	144	160	125	147	-1.37966
alpha-AAA	10.2	5.9	3.79	4.66	2.92	1.94	1.79	1.63	2.07	3.29	2.78	-2.44178
Arginine	180	210	165	204	186	130	138	150	163	177	152	-1.24615
Serine	192	150	122	148	130	118	131	114	112	111	125	-1.25232
Taurine	593	659	395	598	580	386	373	452	457	354	393	-1.40373
Putrescine	2.08	1.76	0.524	1.73	1.16	0.382	0.067	0.536	0.719	0.624	0.536	-3.03939
Spermidine	3.72	4.28	1.14	2.95	3.29	1.36	1.19	1.19	1.41	1.05	0.978	-2.57119
C2	24.9	13.6	6.32	14.5	6.86	3.19	3.44	4.24	4.5	6.74	3.86	-3.05799
C3-DC (C4-OH)	0.162	0.17	0.094	0.113	0.096	0.15	0.204	0.243	0.277	0.249	0.234	1.78084
C10:2	0.064	0.082	0.095	0.073	0.086	0.089	0.112	0.087	0.106	0.106	0.111	1.27292
C14:1	0.034	0.042	0.064	0.044	0.054	0.024	0.017	0.022	0.021	0.031	0.03	-1.96966
C16:1	0.058	0.067	0.101	0.055	0.064	0.03	0.021	0.02	0.028	0.035	0.02	-2.68831
C18:1	0.142	0.144	0.259	0.125	0.187	0.029	0.024	0.027	0.043	0.049	0.03	-5.09109
C18:2	0.137	0.106	0.149	0.123	0.081	0.015	0.022	0.016	0.017	0.019	0.017	-6.74717
lysoPC a C14:0	2.12	1.94	1.57	1.82	2.02	1.77	1.21	1.37	1.82	1.77	1.35	-1.22325
PC aa C32:0	158	111	187	119	168	84.1	82.5	60.6	63.2	77.1	54.9	-2.1108
PC aa C34:4	3.88	3.39	4.02	3.46	4.06	2.8	2.56	2.7	1.99	3.06	2.23	-1.47145
PC aa C42:4	0.605	0.419	0.56	0.447	0.634	0.213	0.01	0.281	0.389	0.01	0.307	-2.64298
PC ae C32:2	4.29	4.74	4.24	5.47	4.36	1.93	2.91	3.77	2.02	3.75	1.83	-1.71006
PC ae C36:1	11.7	12.7	14.2	11.3	13.2	8.86	10.5	9.54	9.92	10.4	9.53	-1.28885
PC ae C36:3	19.1	17.6	15.6	16	14.8	11.3	13.8	9.42	9.78	10.3	9.72	-1.55037
PC ae C36:4	24.7	32.3	31.8	28.3	25.9	16.8	22.7	16.4	14.5	18.2	12.6	-1.69565
PC ae C38:5	16.5	16.3	19.1	13.9	14.6	10.6	13.3	7.55	9.31	12.4	7.99	-1.57776
PC aa C32:1	65.1	33.9	85.4	47.9	89.4	33.4	31.7	18.3	30.1	36.9	22.1	-2.23791
PC aa C34:3	92.3	74.6	81.5	70.1	97.2	60.3	73.7	48.6	54.5	58.3	51.7	-1.43717
PC aa C36:3	506	435	531	385	539	381	417	277	335	369	249	-1.41775
PC ae C34:1	23.4	26.9	27.2	17.1	23.4	14.8	18.3	12.4	12.4	15.9	11.2	-1.66588
PC ae C38:3	8.59	8.58	7.98	6.95	10.8	5.85	7.02	5.37	6.57	6.43	5.08	-1.4174
PC ae C38:6	11.4	16	12.9	12.5	12.2	9.56	12.2	7.86	8.43	9.73	6.62	-1.43382
PC aa C34:2	4219	3648	3331	3090	3579	2469	3354	2696	2593	2673	2211	-1.34036
PC aa C36:5	41.4	24.7	30.5	27.9	37.4	22.7	29.8	22.6	17.9	23.8	17	-1.45202
PC ae C34:0	4.02	3.38	3.41	3.61	2.58	1.73	3.07	2.54	1.5	2.47	2.85	-1.44068
PC aa C36:1	108	82.6	104	62	82.2	63.5	57.7	57.7	67.9	68.3	35.6	-1.50145
PC aa C30:0	1.8	1.02	1.93	1.93	1.78	1.17	1.1	0.92	1	1.13	0.783	-1.66344
PC aa C32:2	13.9	7.09	11	10.4	9.97	7.02	9.38	7.2	6.92	8.4	5.74	-1.4069
PC ae C34:2	43.6	63.5	44.2	66.1	36.2	24.6	46.5	34.6	22.7	25.3	21.8	-1.73402
PC ae C34:3	14.3	13.2	11.8	11.5	10.8	8.47	12.9	9.18	6.47	9.66	6.73	-1.38401
PC ae C36:0	3.28	2.86	4.21	3.15	2.78	2.13	2.21	3.25	1.41	1.87	1.9	-1.52984
PC ae C38:0	8.15	7.17	8.82	7.55	10.8	5.64	8.51	3.94	5.49	6.62	4.26	-1.47963
PC ae C38:2	40.2	53.8	32.8	29	32.1	26.8	36.7	22.7	21.4	25.3	17.2	-1.5022
PC ae C42:2	1.22	0.827	0.827	1.02	0.767	0.621	0.803	0.733	0.7	0.867	0.703	-1.26343
SM (OH) C14:1	1.13	1.12	1.15	0.858	0.851	0.663	0.815	0.612	0.61	0.681	0.582	-1.54701
SM C18:0	0.971	0.923	0.825	0.821	0.524	0.449	0.503	0.492	0.446	0.454	0.417	-1.76632
SM C18:1	0.469	0.442	0.398	0.412	0.341	0.261	0.211	0.17	0.231	0.238	0.218	-1.86185
SM C16:0	11.5	9.94	10.2	8.98	8.48	6.95	8.8	6.65	8.25	7.91	7.53	-1.27837
SM C16:1	2.84	2.27	2.21	1.81	2.17	1.5	1.84	1.47	1.91	1.74	1.61	-1.34657
SM (OH) C16:1	0.157	0.157	0.171	0.137	0.1	0.104	0.106	0.129	0.093	0.1	0.093	-1.38624

## Sheet: 6 months
	microM										Fold change
	SAMR1_6M	SAMR1_6M	SAMR1_6M	SAMR1_6M	SAMR1_6M	SAMP1_6M	SAMP1_6M	SAMP1_6M	SAMP1_6M	SAMP1_6M	SAMP8 vs SAMR1
Ac-Orn	0.674	0.354	0.928	0.868	0.926	1.72	1.46	2.06	1.21	2.14	2.29067
Ala	479	399	363	475	412	679	515	566	623	594	1.39897
Gln	587	502	490	528	596	739	695	751	708	714	1.33444
Met	73.3	66.1	63.1	74.9	62.4	93.7	96.2	93.5	96.6	84.3	1.36639
Leu	162	152	119	166	169	185	165	180	195	179	1.17708
C3-DC (C4-OH)	0.091	0.087	0.057	0.094	0.111	0.231	0.184	0.251	0.26	0.205	2.57045
C14:1	0.036	0.037	0.028	0.049	0.066	0.016	0.026	0.024	0.023	0.018	-2.01869
C16:1	0.033	0.06	0.03	0.061	0.07	0.02	0.027	0.027	0.028	0.024	-2.01587
C18:1	0.117	0.143	0.124	0.171	0.167	0.021	0.029	0.039	0.04	0.04	-4.27219
C18:2	0.065	0.093	0.075	0.08	0.089	0.016	0.02	0.023	0.015	0.016	-4.46667
PC ae C34:3	10.6	7.3	8.77	9.9	8.83	6.79	5.31	7.12	4.41	6	-1.53223
PC ae C36:5	12.7	8.78	7.96	12	12.3	8.19	7.37	7.83	5.8	6.89	-1.48947
PC ae C34:2	33.4	22.4	23.2	34.7	30	20.3	23.2	20.4	15.3	20.7	-1.43844
PC aa C32:0	89.9	62.1	60	76.6	72.4	62.4	54.3	48.5	51.4	52.4	-1.34201

## Sheet: 9 months
Sample Identification	microM										Fold change
	SAMR1_9M	SAMR1_9M	SAMR1_9M	SAMR1_9M	SAMR1_9M	SAMR1_9M	SAMP1_9M	SAMP1_9M	SAMP1_9M	SAMP1_9M	SAMP8 vs SAMR1
c4-OH-Pro	7.52	5.54	5.97	5.83	6.26	6.66	11	9.78	11.7	13.4	1.8216
t4-OH-Pro	7.81	5.41	6.15	6.54	6.36	6.34	12.2	9.2	11.3	14.1	1.81818
C3-DC (C4-OH)	0.137	0.07	0.079	0.097	0.14	0.079	0.34	1.34	1.11	0.381	7.90116
C4	0.798	0.745	0.673	0.959	0.988	0.658	0.19	0.487	0.487	0.188	-2.37722
C14:1	0.059	0.058	0.071	0.042	0.075	0.081	0.016	0.036	0.026	0.018	-2.68056
C18:1	0.185	0.194	0.19	0.104	0.238	0.248	0.017	0.048	0.03	0.022	-6.60399
C18:2	0.083	0.089	0.089	0.055	0.102	0.123	0.011	0.019	0.019	0.021	-5.15238
C16:1	0.083	0.062	0.077	0.043	0.073	0.077	0.017	0.048	0.039	0.025	-2.1447
lysoPC a C16:1	15.9	10.2	15.3	12.5	11.9	13.6	7.34	5.7	8.79	8.08	-1.76975
lysoPC a C18:1	128	104	123	121	132	115	62.2	52.9	81.7	80.2	-1.74007
lysoPC a C18:2	274	210	277	225	250	280	170	170	178	179	-1.45002
lysoPC a C20:3	37.9	26.1	32.1	20.2	18.9	27.4	7.48	11.3	14.5	9.98	-2.50578
PC aa C32:0	108	110	127	123	191	144	106	91.7	96.1	87.3	-1.40471
PC aa C32:1	71.7	66.8	63.5	76.9	89.6	60	58.2	51.7	54.2	45.8	-1.36097
PC aa C34:1	1142	1209	1312	1174	1873	1213	989	655	751	1127	-1.49972
PC aa C36:5	46.3	56	45.4	39.4	51.8	51	38.4	28.5	33.7	34.5	-1.43055
PC ae C38:0	13.7	20.6	15.6	14.5	14.2	20.8	10.2	9.31	12	10.8	-1.56622
PC ae C42:3	4.6	6.64	5.42	5.21	4.22	5.34	3.79	3.14	4.09	4.08	-1.38764
PC ae C44:5	0.985	1.38	1.23	0.853	1.36	1.16	0.015	0.841	0.755	0.771	-1.95018
PC aa C32:3	1.86	2.73	2.36	2.38	2.32	2.15	1.65	1.74	1.91	1.83	-1.29032
PC aa C34:3	96.7	129	122	104	112	133	87.4	84.9	89.8	97.6	-1.29126
PC aa C36:1	152	145	201	132	179	147	78.9	71.2	90.7	139	-1.67808
PC aa C36:4	947	1364	1267	1095	1353	1608	1035	859	914	868	-1.38448
PC aa C38:3	179	192	169	146	224	174	132	84.9	111	147	-1.52172
PC aa C38:6	471	642	586	557	689	725	467	373	415	500	-1.39411
PC aa C36:3	597	893	723	875	1106	820	663	440	509	641	-1.48365
PC aa C38:5	168	254	238	167	220	190	151	94.2	132	182	-1.47473
PC ae C32:1	6.73	10.6	8.87	7.9	10.7	10.5	7.31	5.5	7.81	5.53	-1.40982
PC ae C32:2	3.45	5.26	5.02	4.56	4.86	4.92	3.46	2.41	3.72	2.45	-1.55426
PC ae C36:3	16.7	21.4	21.7	18.9	25.7	24.6	20.9	14.5	15.8	16.4	-1.27219
SM C18:0	0.53	0.84	0.794	0.672	0.536	0.809	0.499	0.503	0.564	0.382	-1.43087
SM C20:2	0.075	0.06	0.046	0.068	0.085	0.08	0.033	0.012	0.054	0.047	-1.89041
SM (OH) C14:1	1.27	1.56	1.26	1.51	1.24	1.81	0.919	0.534	0.857	0.849	-1.82547
SM (OH) C16:1	0.171	0.162	0.139	0.171	0.192	0.176	0.117	0.106	0.133	0.116	-1.42797
SM C16:0	11.4	12.8	12	11.5	12.8	13.8	8.87	7.99	10.5	9.1	-1.35857
SM C16:1	2.67	2.96	2.65	2.88	2.81	3.73	2.61	1.92	2.35	2.37	-1.27568
SM C18:1	0.34	0.467	0.32	0.366	0.424	0.536	0.281	0.219	0.3	0.262	-1.53986
