# Supplementary material for: Transcriptomic and metabolomic changes might predict frailty in SAMP8 mice
Source: Aging Cell. 2024 Jul 3;23(10):e14263. doi: 10.1111/acel.14263 (PMC11464142; doi:10.1111/acel.14263)
Supplement: Supplementary file 10 — Table S9. [file ACEL-23-e14263-s001.xlsx]

## Sheet: 2.5_months
MetaboAnalyst_result_ALL_pathway-2.5months
	Total	Expected	Hits	Raw p	-log10(p)	Holm adjust	FDR	Impact
ABC transporters	186	0.20038	7	2.9309e-10	9533	9.5841e-08	9.5841e-08	0
Protein digestion and absorption	141	0.1519	6	3.67e-09	8.4353	1.1964e-06	6.0004e-07	0
Central carbon metabolism in cancer	104	0.11204	4	0.003507	5.4551	0.0011398	0.00038226	0
Aminoacyl-tRNA biosynthesis	118	0.12712	4	5.8038e-06	5.2363	0.0018804	0.00047446	0.041237
D-Arginine and D-ornithine metabolism	12	0.012928	2	7.0285e-05	4.1531	0.022702	0.004327	0
Mineral absorption	81	0.087263	3	7.9395e-05	4.1002	0.025565	0.004327	0
Arginine and proline metabolism	128	0.1379	3	0.0003085	3.5108	0.099027	0.014411	0.11111
Valine, leucine and isoleucine biosynthesis	27	0.029088	2	0.0003704	3.4313	0.11853	0.01514	0.11538
Sulfur metabolism	44	0.047402	2	0.00098802	3.0052	0.31518	0.035898	0
Valine, leucine and isoleucine degradation	98	0.10558	2	0.0048039	2.3184	1	0.15709	0.052083
Glutathione metabolism	103	0.11096	2	0.0052932	2.2763	1	0.15735	0.057971
mTOR signaling pathway	158	0.17022	2	0.012088	1.9177	1	0.32939	0.02381
Asthma	29	0.031242	1	0.030811	1.5113	1	0.77501	0
Taurine and hypotaurine metabolism	33	0.035552	1	0.034991	1456	1	0.81729	0.13793
Arginine biosynthesis	42	0.045247	1	0.044336	1.3532	1	0.96652	0.11429
Amyotrophic lateral sclerosis (ALS)	62	0.066794	1	0.064804	1.1884	1	1	0
Primary bile acid biosynthesis	63	0.067871	1	0.065817	1.1817	1	1	0.021277
beta-Alanine metabolism	64	0.068948	1	0.066829	1175	1	1	0.018519
Neuroactive ligand-receptor interaction	402	0.43308	2	0.067771	1169	1	1	0.011364
Histidine metabolism	71	0.07649	1	0.073882	1.1315	1	1	0.048387
Sphingolipid metabolism	73	0.078644	1	0.075888	1.1198	1	1	0.016393
Long-term potentiation	74	0.079722	1	0.07689	1.1141	1	1	0.096774
Fc epsilon RI signaling pathway	78	0.084031	1	0.080887	1.0921	1	1	0
Salmonella infection	79	0.085108	1	0.081883	1.0868	1	1	0
Gastric acid secretion	88	0.094804	1	0.090808	1.0419	1	1	0.019231
Synaptic vesicle cycle	89	0.095881	1	0.091795	1.0372	1	1	0
Glycine, serine and threonine metabolism	90	0.096959	1	0.09278	1.0325	1	1	0.10227
PPAR signaling pathway	92	0.099113	1	0.094749	1.0234	1	1	0
Glyoxylate and dicarboxylate metabolism	93	0.10019	1	0.095731	1.0189	1	1	0.022727
GABAergic synapse	98	0.10558	1	0.10063	0.99727	1	1	0.017857
Chagas disease (American trypanosomiasis)	108	0.11635	1	0.11035	0.95721	1	1	0
Cysteine and methionine metabolism	115	0.12389	1	0.1171	0.93143	1	1	0.019417
Lysine degradation	115	0.12389	1	0.1171	0.93143	1	1	0.038961
Amoebiasis	120	0.12928	1	0.1219	0.91401	1	1	0
Insulin resistance	130	0.14005	1	0.13141	0.88138	1	1	0
Sphingolipid signaling pathway	139	0.14975	1	0.13989	0.85422	1	1	0
Inflammatory mediator regulation of TRP channels	162	0.17453	1	0.16121	0.79261	1	1	0.011236
Adrenergic signaling in cardiomyocytes	162	0.17453	1	0.16121	0.79261	1	1	0.056338
Huntington disease	196	0.21115	1	0.19184	0.71706	1	1	0
Bile secretion	246	0.26502	1	0.23501	0.62891	1	1	0

## Sheet: 6_months
MetaboAnalyst_result_ALL_pathway-6months
	Total	Expected	Hits	Raw p	-log10(p)	Holm adjust	FDR	Impact
Alcoholism	211	1.1016	10	1.2302e-07	6.91	4.0228e-05	4.0228e-05	0.14
Systemic lupus erythematosus	145	0.75702	7	9.8653e-06	5.0059	0.0032161	0.001613	0.085106
Cocaine addiction	56	0.29237	4	0.00020217	3.6943	0.065707	0.022037	0.20988
Viral carcinogenesis	231	1206	6	0.0012606	2.8994	0.40842	0.10024	0
cAMP signaling pathway	240	1253	6	0.0015327	2.8146	0.49505	0.10024	0.36066
Basal cell carcinoma	64	0.33413	3	0.004505	2.3463	1	0.24552	0.28
Apoptosis	140	0.73092	4	0.0060901	2.2154	1	0.28383	0.072072
Dopaminergic synapse	146	0.76224	4	0.0070507	2.1518	1	0.28383	0.22222
Amphetamine addiction	78	0.40723	3	0.0078118	2.1072	1	0.28383	0.096154
Colorectal cancer	89	0.46466	3	0.011199	1.9508	1	0.3662	0.040541
DNA replication	35	0.18273	2	0.014288	1845	1	0.39962	0
Transcriptional misregulation in cancer	183	0.95542	4	0.01522	1.8176	1	0.39962	0
Thyroid cancer	37	0.19317	2	0.015887	1799	1	0.39962	0.04
Circadian entrainment	107	0.55863	3	0.018323	1737	1	0.42797	0.22414
MAPK signaling pathway	299	1561	5	0.019708	1.7054	1	0.42963	0.064516
Cell cycle	123	0.64216	3	0.026349	1.5792	1	0.52593	0.10909
Rap1 signaling pathway	219	1.1434	4	0.027342	1.5632	1	0.52593	0.074468
Protein digestion and absorption	141	0.73614	3	0.037293	1.4284	1	0.58698	0
Endometrial cancer	59	0.30803	2	0.03794	1.4209	1	0.58698	0.043478
Estrogen signaling pathway	142	0.74136	3	0.03796	1.4207	1	0.58698	0.064935
Human T-cell leukemia virus 1 infection	251	1.3104	4	0.041905	1.3777	1	0.58698	0.038462
Breast cancer	150	0.78313	3	0.043513	1.3614	1	0.58698	0.016667
Longevity regulating pathway - multiple species	64	0.33413	2	0.043972	1.3568	1	0.58698	0.075472
Gastric cancer	154	0.80401	3	0.046435	1.3332	1	0.58698	0.029126
Vascular smooth muscle contraction	156	0.81445	3	0.047931	1.3194	1	0.58698	0.084507
Parkinson disease	157	0.81967	3	0.048688	1.3126	1	0.58698	0.13433
Adrenergic signaling in cardiomyocytes	162	0.84578	3	0.052563	1.2793	1	0.58698	0.15493
p53 signaling pathway	71	0.37068	2	0.052966	1276	1	0.58698	0.0625
Non-small cell lung cancer	72	0.3759	2	0.0543	1.2652	1	0.58698	0.017857
Oxytocin signaling pathway	165	0.86144	3	0.054957	1.26	1	0.58698	0.078947
Melanoma	73	0.38112	2	0.055646	1.2546	1	0.58698	0.030303
Chronic myeloid leukemia	77	0.40201	2	0.061148	1.2136	1	0.6016	0.018182
Glioma	78	0.40723	2	0.062551	1.2038	1	0.6016	0.013699
Pancreatic cancer	78	0.40723	2	0.062551	1.2038	1	0.6016	0.017544
Mineral absorption	81	0.42289	2	0.066827	1175	1	0.62436	0
B cell receptor signaling pathway	86	0.44899	2	0.074163	1.1298	1	0.64524	0.081633
Pertussis	86	0.44899	2	0.074163	1.1298	1	0.64524	0.13433
Th1 and Th2 cell differentiation	90	0.46988	2	0.08021	1.0958	1	0.64524	0.16901
Antigen processing and presentation	91	0.4751	2	0.081745	1.0875	1	0.64524	0.026316
PD-L1 expression and PD-1 checkpoint pathway in cancer	92	0.48032	2	0.08329	1.0794	1	0.64524	0.0625
D-Glutamine and D-glutamate metabolism	17	0.088754	1	0.085197	1.0696	1	0.64524	0.0625
Thyroid hormone synthesis	94	0.49076	2	0.086405	1.0635	1	0.64524	0.021053
Small cell lung cancer	95	0.49598	2	0.087976	1.0556	1	0.64524	0.019608
Salivary secretion	95	0.49598	2	0.087976	1.0556	1	0.64524	0.030769
Dilated cardiomyopathy (DCM)	97	0.50642	2	0.091144	1.0403	1	0.64524	0.065217
Gap junction	97	0.50642	2	0.091144	1.0403	1	0.64524	0.096154
GABAergic synapse	98	0.51164	2	0.092741	1.0327	1	0.64524	0.053571
Morphine addiction	103	0.53775	2	0.10084	0.99635	1	0.67027	0.08
Endocrine resistance	103	0.53775	2	0.10084	0.99635	1	0.67027	0.13043
Central carbon metabolism in cancer	104	0.54297	2	0.10249	0.98933	1	0.67027	0
Th17 cell differentiation	106	0.55341	2	0.1058	0.97552	1	0.67168	0.019048
T cell receptor signaling pathway	107	0.55863	2	0.10747	0.96873	1	0.67168	0.16901
Mismatch repair	22	0.11486	1	0.10887	0.96311	1	0.67168	0
Epstein-Barr virus infection	232	1.2112	3	0.12081	0.91791	1	0.73155	0.013793
Parathyroid hormone synthesis, secretion and action	117	0.61084	2	0.1245	0.90483	1	0.73715	0.073171
Aminoacyl-tRNA biosynthesis	118	0.61606	2	0.12624	0.8988	1	0.73715	0.020619
Growth hormone synthesis, secretion and action	120	0.6265	2	0.12973	0.88695	1	0.74382	0.14286
Valine, leucine and isoleucine biosynthesis	27	0.14096	1	0.13193	0.87965	1	0.74382	0.076923
Cholinergic synapse	124	0.64739	2	0.13679	0.86394	1	0.75815	0.065574
Yersinia infection	126	0.65783	2	0.14035	0.85278	1	0.76491	0.15789
Relaxin signaling pathway	135	0.70481	2	0.15661	0.80517	1	0.82239	0.17778
Neuroactive ligand-receptor interaction	402	2.0988	4	0.15773	0.80207	1	0.82239	0.022727
FoxO signaling pathway	136	0.71004	2	0.15844	0.80013	1	0.82239	0.02381
Signaling pathways regulating pluripotency of stem cells	138	0.72048	2	0.16211	0.79018	1	0.8283	0.061224
Phototransduction	35	0.18273	1	0.16762	0.77567	1	0.83558	0.021277
Primary immunodeficiency	36	0.18795	1	0.17198	0.76452	1	0.83558	0
Measles	145	0.75702	2	0.17508	0.75676	1	0.83558	0.044944
Pathways in cancer	570	2.9759	5	0.17602	0.75444	1	0.83558	0.049844
Prion diseases	37	0.19317	1	0.17632	0.75371	1	0.83558	0
Glycosylphosphatidylinositol (GPI)-anchor biosynthesis	39	0.20361	1	0.18492	0.73302	1	0.86384	0.093023
Fluid shear stress and atherosclerosis	152	0.79357	2	0.18821	0.72535	1	0.86684	0.19048
Arginine biosynthesis	42	0.21928	1	0.19766	0.70408	1	0.89617	0.028571
Nucleotide excision repair	43	0.2245	1	0.20187	0.69494	1	0.89617	0
Inflammatory mediator regulation of TRP channels	162	0.84578	2	0.2072	0.68361	1	0.89617	0.044944
Hepatitis B	163	851	2	0.20911	0.67962	1	0.89617	0.022222
Wnt signaling pathway	163	851	2	0.20911	0.67962	1	0.89617	0.02439
Arachidonic acid metabolism	164	0.85622	2	0.21103	0.67566	1	0.89617	0.26496
Retrograde endocannabinoid signaling	167	0.87188	2	0.21678	0.66399	1	0.89848	0.059524
Nicotine addiction	47	0.24538	1	0.21846	0.66062	1	0.89848	0
Protein processing in endoplasmic reticulum	170	0.88754	2	0.22254	0.65259	1	0.89848	0
Hedgehog signaling pathway	48	0.2506	1	0.22256	0.65255	1	0.89848	0.41071
Cushing syndrome	172	0.89799	2	0.22639	0.64514	1	0.90281	0.051724
Notch signaling pathway	54	0.28193	1	0.2467	0.60783	1	0.96377	0.037037
cGMP-PKG signaling pathway	183	0.95542	2	0.24765	0.60616	1	0.96377	0.04878
ABC transporters	186	0.97108	2	0.25347	0.59608	1	0.96377	0
Hepatocellular carcinoma	186	0.97108	2	0.25347	0.59608	1	0.96377	0.0084746
Cellular senescence	190	0.99196	2	0.26123	0.58298	1	0.97497	0.026316
Antifolate resistance	58	0.30281	1	0.26238	0.58107	1	0.97497	0
Legionellosis	61	0.31847	1	0.27393	0.56237	1	1	0.021739
Pentose phosphate pathway	67	0.3498	1	0.29649	0.52798	1	1	0.19048
Regulation of lipolysis in adipocytes	70	0.36546	1	0.30752	0.51213	1	1	0.066667
Carbohydrate digestion and absorption	73	0.38112	1	0.31837	0.49707	1	1	0.016393
Leishmaniasis	74	0.38634	1	0.32195	0.49221	1	1	0.018868
Long-term potentiation	74	0.38634	1	0.32195	0.49221	1	1	0.096774
Arrhythmogenic right ventricular cardiomyopathy (ARVC)	79	0.41245	1	0.33958	0.46906	1	1	0
Salmonella infection	79	0.41245	1	0.33958	0.46906	1	1	0.0625
Purine metabolism	231	1206	2	0.34044	0.46796	1	1	0.38725
Cortisol synthesis and secretion	81	0.42289	1	0.3465	0.4603	1	1	0.033898
Ovarian steroidogenesis	81	0.42289	1	0.3465	0.4603	1	1	0.058824
Prolactin signaling pathway	83	0.43333	1	0.35335	0.45179	1	1	0.030303
EGFR tyrosine kinase inhibitor resistance	83	0.43333	1	0.35335	0.45179	1	1	0.060606
Human immunodeficiency virus 1 infection	243	1.2687	2	0.36324	0.43981	1	1	0.037313
Bile secretion	246	1.2843	2	0.3689	0.43309	1	1	0.014085
Gastric acid secretion	88	0.45943	1	0.37017	0.43159	1	1	0.057692
ErbB signaling pathway	88	0.45943	1	0.37017	0.43159	1	1	0.086957
Synaptic vesicle cycle	89	0.46466	1	0.37349	0.42773	1	1	0
Rheumatoid arthritis	89	0.46466	1	0.37349	0.42773	1	1	0.020408
Complement and coagulation cascades	89	0.46466	1	0.37349	0.42773	1	1	0.046154
Fructose and mannose metabolism	89	0.46466	1	0.37349	0.42773	1	1	0.054054
Cardiac muscle contraction	90	0.46988	1	0.37678	0.42391	1	1	0
IL-17 signaling pathway	91	0.4751	1	0.38006	0.42015	1	1	0.011364
Renin secretion	93	0.48554	1	0.38657	0.41278	1	1	0.089286
Hematopoietic cell lineage	94	0.49076	1	0.38979	0.40917	1	1	0
Hypertrophic cardiomyopathy (HCM)	94	0.49076	1	0.38979	0.40917	1	1	0
Progesterone-mediated oocyte maturation	94	0.49076	1	0.38979	0.40917	1	1	0.05
TGF-beta signaling pathway	95	0.49598	1	393	0.4056	1	1	25
GnRH signaling pathway	96	0.5012	1	0.3962	0.40209	1	1	0.042553
Valine, leucine and isoleucine degradation	98	0.51164	1	0.40254	0.39519	1	1	0.020833
Insulin secretion	98	0.51164	1	0.40254	0.39519	1	1	0.035088
Longevity regulating pathway	98	0.51164	1	0.40254	0.39519	1	1	0.037037
Nicotinate and nicotinamide metabolism	98	0.51164	1	0.40254	0.39519	1	1	0.23171
Toll-like receptor signaling pathway	99	0.51686	1	0.40568	0.39182	1	1	0.12048
Fatty acid degradation	100	0.52209	1	0.40881	0.38848	1	1	0.033613
Glutathione metabolism	103	0.53775	1	0.4181	0.37872	1	1	0.10145
Melanogenesis	106	0.55341	1	0.42724	0.36932	1	1	0.022727
Chagas disease (American trypanosomiasis)	108	0.56385	1	0.43326	0.36325	1	1	0.13889
Choline metabolism in cancer	109	0.56907	1	0.43625	0.36027	1	1	0.018868
Toxoplasmosis	111	0.57951	1	0.44217	0.35441	1	1	0.015873
TNF signaling pathway	113	0.58996	1	0.44804	0.34869	1	1	0.010309
Cysteine and methionine metabolism	115	0.6004	1	0.45384	0.3431	1	1	0.058252
Lysine degradation	115	0.6004	1	0.45384	0.3431	1	1	0.14286
Ribosome biogenesis in eukaryotes	116	0.60562	1	0.45672	0.34035	1	1	0
Cytokine-cytokine receptor interaction	296	1.5454	2	0.45993	0.33731	1	1	95
Taste transduction	121	0.63172	1	0.47089	0.32708	1	1	0.028571
Glutamatergic synapse	121	0.63172	1	0.47089	0.32708	1	1	0.071429
Oocyte meiosis	123	0.64216	1	0.47646	0.32198	1	1	0.011765
Pancreatic secretion	123	0.64216	1	0.47646	0.32198	1	1	0.022222
Aldosterone synthesis and secretion	123	0.64216	1	0.47646	0.32198	1	1	0.028986
Pyrimidine metabolism	123	0.64216	1	0.47646	0.32198	1	1	0.077519
Staphylococcus aureus infection	123	0.64216	1	0.47646	0.32198	1	1	0.12821
C-type lectin receptor signaling pathway	124	0.64739	1	0.47922	0.31947	1	1	0.0052632
Insulin resistance	130	0.67871	1	0.49549	0.30497	1	1	0.029412
Glucagon signaling pathway	130	0.67871	1	0.49549	0.30497	1	1	0.048193
Osteoclast differentiation	131	0.68393	1	0.49815	0.30264	1	1	0.14474
Spliceosome	132	0.68915	1	0.5008	0.30034	1	1	0
Platelet activation	139	0.7257	1	0.51896	0.28487	1	1	0.034884
Insulin signaling pathway	143	0.74658	1	0.52904	0.27651	1	1	0.045455
Apelin signaling pathway	146	0.76224	1	0.53647	0.27046	1	1	0.026667
Hippo signaling pathway	154	0.80401	1	0.55571	0.25515	1	1	0.019608
Amino sugar and nucleotide sugar metabolism	157	0.81967	1	0.56273	0.2497	1	1	0.037267
mTOR signaling pathway	158	0.82489	1	0.56504	0.24792	1	1	0.011905
Phospholipase D signaling pathway	159	0.83012	1	0.56734	0.24616	1	1	0.028986
RNA transport	169	0.88232	1	0.5897	0.22937	1	1	0
Cell adhesion molecules (CAMs)	171	0.89277	1	0.59403	0.22619	1	1	0.0076628
Serotonergic synapse	173	0.90321	1	0.59832	0.22306	1	1	0.038462
Ribosome	174	0.90843	1	0.60045	0.22152	1	1	0
Axon guidance	181	0.94497	1	0.61504	0.2111	1	1	0.0067114
Calcium signaling pathway	202	1.0546	1	0.65572	0.18328	1	1	0.014925
Chemokine signaling pathway	203	1.0598	1	0.65755	0.18207	1	1	0.03125
Herpes simplex virus 1 infection	439	2292	2	0.6736	0.1716	1	1	0.015152
Kaposi sarcoma-associated herpesvirus infection	221	1.1538	1	0.68887	0.16186	1	1	0.068702
Thermogenesis	253	1.3209	1	0.73773	0.1321	1	1	0.036145
Human cytomegalovirus infection	261	1.3626	1	0.74872	0.12568	1	1	0.04908
Endocytosis	275	1.4357	1	0.76686	0.11528	1	1	0
MicroRNAs in cancer	303	1.5819	1	0.79937	0.097251	1	1	0.0022831
